# Supplementary material for: Effects of mining on the molybdenum absorption and translocation of plants in the Luanchuan molybdenum mine
Source: PeerJ. 2020 May 26;8:e9183. doi: 10.7717/peerj.9183 (PMC7258905; doi:10.7717/peerj.9183)
Supplement: Supplemental Information 2 [file peerj-08-9183-s002.xlsx]

## Sheet:  Root
	Ming soil Mo	Mining plant root Mo	Unexploited soil Mo	Unexploited plant root Mo
	177.237	121.809	232.126	11.7349
	238.971	345.848	80.6172	20.8126
	265.042	43.0984	154.71	25.7576
	234.349	202.863	171.721	58.8867
	425.421	140.773	92.1656	24.1753
	305.912	175.985	87.0072	3.7494
	317.232	138.221	59.7456	79.6226
	264.449	266.576	58.653	4.88759
	236.663	99.5866	134.214	70.2563
	184.181	47.0392	123.768	11.1992
	250.075	63.2939	143.89	6.44846
	237.044	402.692	83.164	52.3518
	107.622	48.1764	28.4112	20.9926
	228.496	326.645	30.3942	6.71927
	207.695	59.586	34.061	154.897
	5.04233	67.7317	177.987	265.433
	224.052	57.8922	364.735	94.2592
	189.219	165.758	94.814	116.692
	333.088	337.935	50.586	53.7188
	308.399	54.8675	21.4684	32.8429
	560.809	33.6232	21.7428	3.23222
	603.894	103.464	9.11569	18.2353
	449.235	38.6165	32.0275	14.0205
	84.8797	285.337	10.5391	33.0327
	362.379	50.4138	36.1053	14.9805
	228.14	107.428
	215.357	75.2924
	203.852	105.641
	253.785	66.7409
	494.836	86.3237
	299.918	46.3373
	199.103	42.1429
	192.179	125.074

## Sheet: Shoot
	Ming soil Mo	Mining plant shoot Mo	Unexploited soil Mo	Unexploited plant shoot Mo
	177.237	87.0147	232.126	19.932
	238.971	285.682	80.6172	28.5809
	265.042	47.9806	154.71	36.1099
	234.349	171.04	171.721	73.5696
	425.421	137.302	128.268	11.2609
	305.912	176.847	92.1656	31.5065
	317.232	115.646	87.0072	12.9234
	264.449	263.317	59.7456	75.8765
	236.663	105.577	58.653	12.2704
	192.349	49.5906	134.214	77.0329
	184.181	38.6236	182.735	7.01467
	250.075	66.9739	143.89	16.6348
	237.044	345.784	83.164	55.0232
	107.622	48.8154	22.9289	19.9968
	228.496	298.467	48.1621	5.49531
	5.04233	62.838	27.0833	14.0714
	224.052	52.1532	28.4112	24.2598
	189.219	114.32	30.3942	18.7994
	333.088	400.121	34.061	135.144
	560.809	40.856	177.987	280.606
	603.894	102.731	364.735	90.7679
	449.235	33.4381	94.814	111.693
	84.8797	255.9	50.586	44.0953
	362.379	49.1871	21.7428	13.6394
	228.14	92.7725	9.11569	26.0906
	215.357	65.8456	32.0275	18.0529
	203.852	98.8001	10.5391	21.9135
	253.785	65.262	13.4606	8.89544
	494.836	85.1025	36.1053	21.8339
	299.918	45.5044
	199.103	49.8719
	192.179	115.212
