# Supplementary material for: Effects of mining on the molybdenum absorption and translocation of plants in the Luanchuan molybdenum mine
Source: PeerJ. 2020 May 26;8:e9183. doi: 10.7717/peerj.9183 (PMC7258905; doi:10.7717/peerj.9183)
Supplement: Data S1 [file peerj-08-9183-s003.xlsx]

## Sheet: Mining area
Sample plot	Soil Mo	Soil Cu	Soil Mn	Soil Zn	Plant species	plant life form	Plant Root Mo	Plant ShootMo	Mo translocation factor
1	177.237	65.2185	953.689	118.278	Euonymus alatus	Woody	121.809	87.0147	0.714355
1	238.971	72.0831	1362.03	91.362	Ophiopogon japonicus	Herbaceous	345.848	285.682	0.826034
1	265.042	214.233	736.297	857.397	Lespedeza bicolor	Woody	43.0984	47.9806	1.11328
1	234.349	82.5963	1393.38	171.036	Picris hieracioides	Herbaceous	202.863	171.04	0.843127
1	425.421	97.0836	1576.98	150.324	Euonymus fortunei	Woody	140.773	137.302	0.975344
1	305.912	99.1883	1557.72	151.542	Artemisia sacrorum	Herbaceous	175.985	176.847	1.0049
1	317.232	100.855	1606.26	117.836	Phragmites australis	Herbaceous	138.221	115.646	0.836673
1	264.449	84.9462	1458	61.4785	Setaria viridis	Herbaceous	266.576	263.317	0.987775
2	243.536	126.099	2626.67	204.888	Robinia pseudoacacia	Woody	NA	NA	#VALUE!
2	236.663	94.6154	1636.02	493.598	Setaria viridis	Herbaceous	99.5866	105.577	1.06016
2	192.349	74.166	1631.56	458.351	Ligustrum lucidum	Woody	NA	49.5906	#VALUE!
2	184.181	75.9833	1572.09	414.405	Lespedeza bicolor	Woody	47.0392	38.6236	0.821095
2	250.075	83.0155	1095.97	456.001	Artemisia argyi	Herbaceous	63.2939	66.9739	1.05814
2	237.044	51.8245	1032.01	347.682	Poa annua	Herbaceous	402.692	345.784	0.858681
2	107.622	175.473	1679.14	404.556	Artemisia scoparia	Herbaceous	48.1764	48.8154	1.01326
3	228.496	95.1503	NA	174.095	Setaria viridis	Herbaceous	326.645	298.467	0.913735
3	207.695	98.2792	1472.92	666.214	Amorpha fruticosa	Woody	59.586	NA	#VALUE!
3	5.04233	34.512	622.448	133.441	Sorghum propinquum	Herbaceous	67.7317	62.838	0.927749
3	224.052	47.9094	1269.04	313.353	Lespedeza bicolor	Woody	57.8922	52.1532	0.900868
3	189.219	70.7945	1242.1	114.192	Rosmarinus officinalis	Woody	165.758	114.32	0.689677
3	333.088	238.491	854.171	833.486	Robinia pseudoacacia	Woody	337.935	400.121	1.18402
3	308.399	206.019	811.976	653.034	Artemisia scoparia	Herbaceous	54.8675	NA	#VALUE!
4	560.809	379.961	741.439	1807.83	Setaria viridis	Herbaceous	33.6232	40.856	1.21512
4	603.894	391.153	676.788	966.118	Ailanthus altissima	Woody	103.464	102.731	0.99291
4	328.243	359.949	633.691	941.597	Salix linearifolia	Woody	NA	NA	#VALUE!
4	449.235	539.289	709.852	1288.75	Artemisia capillaris	Herbaceous	38.6165	33.4381	0.865903
4	84.8797	182.721	1269.61	311.969	Poa annua	Herbaceous	285.337	255.9	0.896836
4	362.379	111.906	1439.47	510.937	Lespedeza bicolor	Woody	50.4138	49.1871	0.975666
5	228.14	97.7055	1435.35	358.308	Robinia pseudoacacia	Woody	107.428	92.7725	0.863579
5	215.357	86.509	1457.06	319.031	Asparagus cochinchinensis	Herbaceous	75.2924	65.8456	0.874532
5	203.852	4.47388	1144.92	480.109	Artemisia capillaris	Herbaceous	105.641	98.8001	0.935246
5	253.785	140.556	1493.51	758.889	Panicum bisulcatum	Herbaceous	66.7409	65.262	0.977842
5	494.836	98.3618	1262.59	360.066	Artemisia argyi	Herbaceous	86.3237	85.1025	0.985853
5	299.918	93.5808	1469.48	344.538	Salix linearifolia	Woody	46.3373	45.5044	0.982026
5	199.103	101.18	1497.09	294.371	Cotinus coggygria	Woody	42.1429	49.8719	1.1834
5	192.179	36.2335	1464.69	294.731	Setaria viridis	Herbaceous	125.074	115.212	0.921152

## Sheet: Unexploited area
Sample plot	Soil Mo	Soil Cu	Soil Mn	Soil Zn	Plant species	Plant life form	Plant Root Mo	Plant ShootMo	Mo Translocation factor
1	232.126	200.663	1677.69	NA	Sorghum propinquum	Herbaceous	11.7349	19.932	1.69851
1	80.6172	118.231	1203.4	1599.37	Artemisia argyi	Herbaceous	20.8126	28.5809	1.37325
1	154.71	182.861	1234.35	2068.32	Indigofera tinctoria	Woody	25.7576	36.1099	1.40191
1	171.721	273.612	1867.52		Ailanthus vilmoriniana	Woody	58.8867	73.5696	1.24934
1	128.268	124.67	1276.58	2128.08	Setaria viridis	Herbaceous	NA	11.2609	#VALUE!
1	92.1656	58.45	967.878	198.165	Phragmites australis	Herbaceous	24.1753	31.5065	1.30325
1	87.0072	59.6511	1024.08	261.486	Lespedeza bicolor	Woody	3.7494	12.9234	3.4468
2	59.7456	45.7983	1356.49	254.902	Robinia pseudoacacia	Woody	79.6226	75.8765	0.952953
2	58.653	30.9843	638.447	245.61	Setaria viridis	Herbaceous	4.88759	12.2704	2.51053
2	134.214	42.6612	948.903	163.077	Medicago falcata	Herbaceous	70.2563	77.0329	1.09646
2	123.768	80.2904	939.067	690.365	Ailanthus altissima	Woody	11.1992	NA	#VALUE!
2	182.735	88.9819	1106.92	769.326	Pinus massoniana	Woody	NA	7.01467	#VALUE!
2	139.578	94.86	1052.6	649.519	Quercus acutissima	Woody	NA	NA	#VALUE!
2	143.89	98.4107	1084.69	440.12	Dendranthema indicum	Herbaceous	6.44846	16.6348	2.57966
2	83.164	37.8308	890.123	100.709	Robinia pseudoacacia	Woody	52.3518	55.0232	1.05103
3	NA	NA	NA	NA	Setaria viridis	Herbaceous	8.9896	21.8054	2.42563
3	22.9289	30.7843	703.088	97.1324	Artemisia selengensis	Herbaceous	NA	19.9968	#VALUE!
3	NA	NA	NA	NA	Lespedeza bicolor	Woody	11.7838	17.8136	1.51171
3	48.1621	33.7215	722.557	84.7717	Albizia julibrissin	Woody	NA	5.49531	#VALUE!
3	27.0833	16.5692	689.961	90.5702	Populus tomentosa	Woody	NA	14.0714	#VALUE!
3	28.4112	19.9245	657.79	118.72	Artemisia annua	Herbaceous	20.9926	24.2598	1.15564
3	30.3942	22.13	687.252	82.3421	Bidens pilosa	Herbaceous	6.71927	18.7994	2.79783
4	34.061	15.4673	699.781	92.2334	Poa annua	Herbaceous	154.897	135.144	0.872476
4	177.987	64.4799	1049.07	221.883	Ailanthus altissima	Woody	265.433	280.606	1.05716
4	364.735	82.0968	1197.11	271.751	Artemisia selengensis	Herbaceous	94.2592	90.7679	0.962961
4	94.814	24.7133	709.016	104.438	Juglans regia	Woody	116.692	111.693	0.957167
4	50.586	32.8928	956.521	76.9077	Quercus acutissima	Woody	53.7188	44.0953	0.820853
4	672.296	67.7849	1173.76	267.234	Artemisia capillaris	Herbaceous	NA	208.927	#VALUE!
4	21.4684	19.1806	545.72	65.007	Picrasma quassioides	Woody	32.8429	NA	#VALUE!
5	21.7428	13.774	488.594	51.9712	Triarrhena sacchariflora	Herbaceous	3.23222	13.6394	4.21982
5	9.11569	25.2015	831.78	61.4509	Poa annua	Herbaceous	18.2353	26.0906	1.43078
5	32.0275	15.0916	551.266	58.1726	Setaria viridis	Herbaceous	14.0205	18.0529	1.28761
5	NA	NA	NA	NA	Lespedeza bicolor	Woody	9.92736	15.7346	1.58497
5	10.5391	28.0428	803.363	50.5873	Picrasma quassioides	Woody	33.0327	21.9135	0.663389
5	13.4606	29.6798	555.874	74.4089	Artemisia argyi	Herbaceous	NA	8.89544	#VALUE!
5	36.1053	25.9698	667.311	53.0639	Toxicodendron vernicifluum	Woody	14.9805	21.8339	1.45748
